# Supplementary material for: Heat Shock Protein 104 (Hsp104) in the Marine Diatom Ditylum brightwellii: Identification and Transcriptional Responses to Environmental Stress
Source: Genes (Basel). 2025 Nov 26;16(12):1408. doi: 10.3390/genes16121408 (PMC12732369; doi:10.3390/genes16121408)
Supplement: Supplementary file 1 [file genes-16-01408-s001.zip]

Archive with 3 entries (2 files):
- Supplementary Files/
- Supplementary Files/2025-11-DbHsp_Suppl_Figs.pptx
- Supplementary Files/2025-11-DbHsp_Suppl_Table.xlsx
