# Supplementary material for: Heat Shock Protein 104 (Hsp104) in the Marine Diatom Ditylum brightwellii: Identification and Transcriptional Responses to Environmental Stress
Source: Genes (Basel). 2025 Nov 26;16(12):1408. doi: 10.3390/genes16121408 (PMC12732369; doi:10.3390/genes16121408)
Supplement: Supplementary file 1 [file genes-16-01408-s001.zip › Supplementary Files/2025-11-DbHsp_Suppl_Table.xlsx]

## Sheet: Sheet1
Supplementary Table 1. Species and accession numbers of Hsp104/ClpB amino acid sequences used for the alignments
Taxon	Species	Accession number
Diatom	Ditylum brightwellii	PV665673
	Thalassiosira pseudonana	XP002288245
	Cyclotella cryptica	KAL3790041
	Skeletonema marinoi	KAK1734971
	Discostella pseudostelligera	KAL3757696
	Cyclostephanos tholiformis	KAL3821963

## Sheet: Sheet2
Supplementary Table 2. Taxon, species, and accession numbers of Hsp104/ClpB amino acid sequences used for phylogenetic tree analysis.
Taxon	Species	Accession number
Bacteria	Oscillospiraceae bacterium	MEI3061999
	Clostridia bacterium	MDD6333860
	Lachnospiraceae bacterium	MCI9540863
Cyanobacteria	Gloeobacter violaceus	WP011143566
	Geminocystis sp.	MCS6942975
	Cyanobacteria bacterium	MBU6250102
	Synechococcus sp.	MCP9817473
Diatom	Ditylum brightwellii	PV665673
	Thalassiosira pseudonana	XP002288245
	Cyclotella cryptica	KAL3790041
	Skeletonema marinoi	KAK1734971
	Discostella pseudostelligera	KAL3757696
	Cyclostephanos tholiformis	KAL3821963
Dinoflagellate	Polarella glacialis	CAE8642998
	Durusdinium trenchii	CAK9058407
	Effrenium voratum	CAJ1328640
Fungi	Quaeritorhiza haematococci	KAJ3091373
	Synchytrium microbalum	XP031026708
	Neoconidiobolus thromboides	KAI9293440
	Entomophthora muscae	KAJ9089664
Plant	Vitis rotundifolia	KAJ9677568
	Cinchona calisaya	KAL3528460
	Coffea arabica	XP027123497
Green algae	Coccomyxa viridis	CAK0735076
	Picochlorum sp.	KAI8112831
	Micractinium conductrix	PSC72780
	Chlorella sorokiniana	PRW56139
